# Supplementary material for: Design and Fabrication of MoCuOx Bimetallic Oxide Electrodes for High-Performance Micro-Supercapacitor by Electro-Spark Machining
Source: Micromachines (Basel). 2024 Dec 25;16(1):7. doi: 10.3390/mi16010007 (PMC11767519; doi:10.3390/mi16010007)
Supplement: Supplementary file 1 [file micromachines-16-00007-s001.zip]

Archive with 1 entries (1 files):
- micromachines-3361269-supplementary.pdf
